# Supplementary material for: Effect of Hole Shift on Threshold Characteristics of GaSb-Based Double-Hole Photonic-Crystal Surface-Emitting Lasers
Source: Micromachines (Basel). 2021 Apr 21;12(5):468. doi: 10.3390/mi12050468 (PMC8143113; doi:10.3390/mi12050468)
Supplement: Supplementary file 1 [file micromachines-12-00468-s001.zip]

Archive with 1 entries (1 files):
- micromachines-1177081-supplementary.pdf
